# Supplementary material for: Multiregional Sequencing of IDH-WT Glioblastoma Reveals High Genetic Heterogeneity and a Dynamic Evolutionary History
Source: Cancers (Basel). 2021 Apr 23;13(9):2044. doi: 10.3390/cancers13092044 (PMC8122908; doi:10.3390/cancers13092044)
Supplement: Supplementary file 1 [file cancers-13-02044-s001.zip › Supplementary Table S1.xlsx]

## Sheet: Supplementary Table S1
	GB01-01	GB01-02	GB01-03	GB01-04	GB01-05	GB01-06	GB01-07	GB01-08	GB01-09
Mapped reads	41,219,118	35,259,661	48,394,455	31,875,787	35,976,822	27,889,294	37,646,439	26,603,271	16,171,484
	84.21%	84.34%	84.18%	83.75%	84.06%	83.79%	84.02%	84.01%	84.17%
Coverage	88.97	76.81	107.24	68.14	77.65	57.02	80.21	54	33.28
Quality	48.84	48.95	48.95	48.85	48.85	48.95	48.85	48.85	48.85
GC Percentage	47.1%	46.41%	47.1%	47.28%	46.93%	46.55%	47.18%	46.64%	46.53%
	GB02-01	GB02-02	GB02-03	GB02-04	GB02-05	GB02-06	GB02-07	GB02-08	GB02-09
Mapped reads	26,985,092	24,530,689	41,785,193	38,611,428	25,647,598	28,906,477	32,342,366	29,495,796	36,160,351
	85.01%	84.86%	85.15%	85.35%	84.77%	84.58%	84.95%	84.53%	84.69%
Coverage	62.78	560602	99367	884885	57345	651403	74.38	658151	836867
Quality	48.95	48.9	48.96	49.11	48.9	48.98	48.99	48.89	48.9
GC Percentage	48.68%	48.27%	48.45%	48.01%	48.01%	48.86%	48.74%	48.92%	48.93%
	GB03-01	GB03-02	GB03-03	GB03-04	GB03-05	GB03-06	GB03-07	GB03-08	GB03-09
Mapped reads	27,461,558	34,465,713	24,298,896	29,068,380	31,697,009	23,724,111	38,580,239	26,627,128	29,679,394
	84.7%	84.87%	84.89%	85.08%	85.02%	84.39%	84.94%	84.15%	84.77%
Coverage	623358	78245	546148	664017	719291	524708	915964	583165	673286
Quality	49.02	48.93	49.04	48.9	49	48.91	49.01	48.81	49.06
GC Percentage	50.48%	50.54%	50.1%	50.61%	50.42%	50.92%	50.5%	51.07%	50.11%
