# Supplementary material for: Multiregional Sequencing of IDH-WT Glioblastoma Reveals High Genetic Heterogeneity and a Dynamic Evolutionary History
Source: Cancers (Basel). 2021 Apr 23;13(9):2044. doi: 10.3390/cancers13092044 (PMC8122908; doi:10.3390/cancers13092044)
Supplement: Supplementary file 1 [file cancers-13-02044-s001.zip › Supplementary Table S2.xlsx]

## Sheet: Supplementary Table S2
Gene	Mutation	GB01-01, GB01-02, GB01-03, GB01-04, GB01-05, GB01-06	GB01-02, GB01-03, GB01-04, GB01-06	GB01-07, GB01-09	GB01-08	GB01-07	GB01-09	GB01-04, GB01-06	GB01-02, GB01-03	GB01-01	GB01-05	GB01-04	GB01-06	GB01-02	GB01-03	Driver gene
CACNA2D3	c.1783-8C>A	1	0	0	0	0	1	0	0	0	0	0	0	0	0	.
PKHD1	p.Gly1712Arg	1	0	0	0	1	0	0	0	0	0	0	0	0	0	.
PCDH15	p.Ile78Thr	0	0	1	0	0	0	0	0	0	0	0	1	0	1	.
ANO3	c.1473-6C>A	0	0	1	0	0	0	0	0	0	0	0	0	0	1	.
CACNA2D3*	c.1783-4C>A	0	0	1	0	0	0	0	0	0	0	0	1	0	0	.
LYST	c.11268-6_11268-5delTT	0	0	0	1	0	0	0	0	0	0	0	0	1	0	.
FLT1	c.1437-6delT	0	0	0	1	0	0	0	0	0	1	0	0	0	0	.
ARHGAP5	p.Glu489Lys	0	0	0	1	0	1	0	0	0	0	0	0	0	0	.
ZNF208	p.Ser650Leu	0	0	0	1	1	0	0	0	1	0	1	0	0	0	.
ZNF208*	p.Leu43Leu	0	0	0	1	1	0	0	0	0	1	0	0	0	1	.
MUC16	c.39139-10_39139-7delTTTT	0	0	0	1	0	0	0	0	0	0	0	0	0	1	.
FOXO3	c.-111_-109delGCG-	0	0	0	1	0	0	0	0	1	0	0	0	0	0	.
KMT2C	p.Asp348Asn	0	0	0	1	0	0	0	0	0	0	0	1	0	0	KMT2C
ATM	c.6975+13dupT	0	0	0	0	1	0	0	0	0	1	0	0	0	0	ATM
PRKCB	c.173+15_173+16delGC	0	0	0	0	1	0	0	0	0	0	0	1	0	0	.
TP53	p.Gln331Gln	0	0	0	0	1	0	1	0	0	1	0	0	0	0	TP53
INSR	c.653-7_653-4delTCTC	0	0	0	0	1	0	0	0	1	0	0	0	1	0	.
MUC16*	c.37337+6A>G	0	0	0	0	1	0	0	0	0	1	0	0	0	0	.
ATRX	c.5787-8_5787-5delGTTT	0	0	0	0	1	0	0	1	0	0	0	0	0	0	ATRX
PRUNE2	p.Ser3018Ter	0	0	0	0	1	0	0	0	0	0	0	0	0	1	.
ANK3	c.1690-3C>A	0	0	0	0	0	1	0	0	0	0	0	0	0	1	.
MUC16**	c.39607-5_39607-4delAAinsTG	0	0	0	0	0	1	0	0	1	0	0	0	1	0	.
COL3A1	c.1348-3C>A	0	0	0	0	0	1	0	1	0	1	1	0	0	0	.
ADGRV1	p.Phe6153Leu	0	0	0	0	0	1	0	0	0	0	0	1	0	0	.
RELN	c.1290-3delT	0	0	0	0	0	0	1	0	0	0	0	0	1	0	.
ABCA13	c.14944-7C>A	0	0	0	0	0	0	0	0	0	1	0	0	1	0	.
TSC2	p.Ser1728ArgfsTer96	0	0	0	0	0	0	0	0	0	0	0	1	1	0	TSC2
Gene	Mutation	GB02-03, GB02-04, GB02-05, GB02-06, GB02-08	GB02-04, GB02-05, GB02-08	GB02-01, GB02-09	GB02-02, GB02-07	GB02-04, GB02-08	GB02-05	GB02-04	GB02-08	GB02-03	GB02-06	GB02-01	GB02-09	GB02-02	GB02-07	Driver gene
LZTR1	p.Ala108Thr	1	0	0	1	0	0	0	0	0	0	0	1	0	0	LZTR1
TGFBR2	p.Lys153SerfsTer35	0	1	0	0	0	0	0	0	1	0	0	1	0	0	TGFBR2
FRAS1	c.9116-6_9116-5delCCinsTG	0	0	1	0	0	0	0	0	0	1	0	0	1	0	.
MUC17	p.Thr3298Ile	0	0	1	0	0	1	0	0	0	0	0	0	0	0	.
MUC17	p.Thr3308Pro	0	0	1	0	0	1	0	0	0	0	0	0	0	0	.
MUC16	c.39607-5_39607-4delAAinsTG	0	0	0	1	0	1	0	1	0	0	0	0	0	0	.
TMEM132D	c.1300-66G>A	0	0	0	0	1	0	0	0	1	0	1	0	0	1	.
ZNF208	p.Lys676IlefsTer6	0	0	0	0	0	1	0	0	1	0	0	1	0	1	.
ZNF208	p.Lys676ArgfsTer11	0	0	0	0	0	1	0	0	1	0	0	1	0	1	.
TTN	c.58433-7delT	0	0	0	0	0	1	0	0	0	0	1	0	0	0	.
COL4A4	c.736-4delT	0	0	0	0	0	1	0	0	1	0	0	0	0	1	.
CDKL5	c.145+25_145+28delATAT	0	0	0	0	0	0	1	0	0	0	0	1	1	0	.
MUC17*	p.Asn1345ArgfsTer25	0	0	0	0	0	0	1	0	1	0	0	0	0	0	.
POLE	p.Val1446GlyfsTer3	0	0	0	0	0	0	0	0	0	1	1	0	0	0	POLE
Gene	Mutation	GB03-01, GB03-02, GB03-04, GB03-05, GB03-07, GB03-09	GB03-01, GB03-05, GB03-07, GB03-09	GB03-02, GB03-04	GB03-03, GB03-06	GB03-08	GB03-03	GB03-06	GB03-01, GB03-09	GB03-05, GB03-07	GB03-02	GB03-04	GB03-01	GB03-09	GB03-05	GB03-07	Driver gene
MUC16	c.39607-5_39607-4delAAinsTG	0	1	0	0	0	1	0	0	0	0	0	0	0	0	0	.
LYST	c.11268-6_11268-5delTT	0	0	1	0	0	0	0	0	0	0	0	0	1	0	1	.
ZNF208	p.Lys676IlefsTer6	0	0	0	0	1	0	0	0	1	0	0	0	0	0	0	.
ZNF208	p.Lys676ArgfsTer11	0	0	0	0	1	0	0	0	1	0	0	0	0	0	0	.
MUC5B	p.Asn1032Ile	0	0	0	0	0	0	1	0	0	0	0	0	0	0	1	.
MUC16*	c.39139-9_39139-7delTTTinsCCC	0	0	0	0	0	0	0	0	0	0	1	0	0	1	0	.
PDGFRA	c.931+5_931+6delATinsTG	0	0	0	0	0	0	0	0	0	0	1	0	0	0	1	PDGFRA
